# Supplementary material for: Health Information Seeking and Behavior in the Korean Population During the COVID-19 Pandemic
Source: Healthcare (Basel). 2025 Oct 8;13(19):2539. doi: 10.3390/healthcare13192539 (PMC12524546; doi:10.3390/healthcare13192539)
Supplement: Supplementary file 1 [file healthcare-13-02539-s001.zip]

Archive with 3 entries (3 files):
- _Supplementary _Table S1.pdf
- Supplementary Table S3.pdf
- _Supplementary _Table S2.pdf
